# Supplementary material for: The Gut Microbiome and Alcoholic Liver Disease: Ethanol Consumption Drives Consistent and Reproducible Alteration in Gut Microbiota in Mice
Source: Life (Basel). 2020 Dec 24;11(1):7. doi: 10.3390/life11010007 (PMC7823357; doi:10.3390/life11010007)
Supplement: Supplementary file 1 [file life-11-00007-s001.zip]

Archive with 4 entries (4 files):
- LeBrun_et_al_sup_figures_mdpi.pdf
- __MACOSX/._LeBrun_et_al_sup_figures_mdpi.pdf
- LeBrun_et_al_sup_methods_mdpi.pdf
- __MACOSX/._LeBrun_et_al_sup_methods_mdpi.pdf
